# Supplementary material for: Association of Initial Chest CT Findings, CT Severity Score and Clinical Parameters with ICU Admission in Hospitalized COVID-19 Patients
Source: Viruses. 2026 Apr 30;18(5):528. doi: 10.3390/v18050528 (PMC13211654; doi:10.3390/v18050528)
Supplement: Supplementary file 1 [file viruses-18-00528-s001.zip]

Archive with 1 entries (1 files):
- viruses-4274980-supplementary.pdf
